# Supplementary material for: Repetitive Grooming Behavior Following Aversive Stimulus Coincides with a Decrease in Anterior Hypothalamic Area Activity
Source: eNeuro. 2025 Jan 28;12(1):ENEURO.0417-24.2024. doi: 10.1523/ENEURO.0417-24.2024 (PMC11801231; doi:10.1523/ENEURO.0417-24.2024)
Supplement: Extended Data — Download Extended Data, ZIP file. [file eneuro-12-ENEURO.0417-24.2024-s003.zip]

Archive with 7 entries (7 files):
- PeriEvent Scripts MATLAB/PeriEventAlignment.m
- PeriEvent Scripts MATLAB/PeriEventAlignment_annotated.m
- PeriEvent Scripts MATLAB/PeriEventCompiling.m
- PeriEvent Scripts MATLAB/PeriEventCompiling_annotated.m
- PeriEvent Scripts MATLAB/PeriEventCuration.m
- PeriEvent Scripts MATLAB/PeriEventCuration_annotated.m
- PeriEvent Scripts MATLAB/README.txt
