# Supplementary material for: Repetitive Grooming Behavior Following Aversive Stimulus Coincides with a Decrease in Anterior Hypothalamic Area Activity
Source: eNeuro. 2025 Jan 28;12(1):ENEURO.0417-24.2024. doi: 10.1523/ENEURO.0417-24.2024 (PMC11801231; doi:10.1523/ENEURO.0417-24.2024)
Supplement: Extended Data — Download Extended Data, ZIP file. [file eneuro-12-ENEURO.0417-24.2024-s003.zip › PeriEvent Scripts MATLAB/PeriEventAlignment.m]

%% Lydia Erbaugh 10/07/2021

clear
clc

Cafps = 10;

file = dir('*.csv'); 
behavior = readtable(file.name);
header = behavior.Properties.VariableNames;
behavior = table2array(behavior);
file2 = dir('*.mat');
load(file2.name); 
header = [header num2cell(1:ms.numNeurons)];

behavior(:,1) = floor(behavior(:,1)*10) / 10;  % assumes time is 1st column

binary = zeros(1,size(behavior,2)); 
for c = 1:size(behavior,2)
    ind = intersect(find(behavior(:,c)~=0),find(behavior(:,c)~=1)); 
    if isempty(ind) 
        binary(c) = 1;
    end
end

time = 0:1/Cafps:(ms.numFrames/Cafps)-(1/Cafps);
newbehavior = [time' NaN(length(time),size(behavior,2)-1)];

for t = 1:length(time)
    b = behavior(abs(behavior(:,1)-time(t))<0.001,:); 
    if ~isempty(b) 
        for c = 2:size(behavior,2)
            if binary(c)
                newbehavior(t,c) = max(b(:,c)); 
            else
                newbehavior(t,c) = mean(b(:,c)); 
            end
        end
    end
end

newbehavior = fillmissing(newbehavior,'previous');

writecell(header,'Zcompiled.xlsx'); 
writematrix([newbehavior ms.Z],'Zcompiled.xlsx','Range','A2'); 
writecell(header,'Scompiled.xlsx');
writematrix([newbehavior ms.S],'Scompiled.xlsx','Range','A2'); 
