# Supplementary material for: Repetitive Grooming Behavior Following Aversive Stimulus Coincides with a Decrease in Anterior Hypothalamic Area Activity
Source: eNeuro. 2025 Jan 28;12(1):ENEURO.0417-24.2024. doi: 10.1523/ENEURO.0417-24.2024 (PMC11801231; doi:10.1523/ENEURO.0417-24.2024)
Supplement: Extended Data — Download Extended Data, ZIP file. [file eneuro-12-ENEURO.0417-24.2024-s003.zip › PeriEvent Scripts MATLAB/PeriEventAlignment_annotated.m]

%% Lydia Erbaugh 10/07/2021
% Our Ca imaging is recorded at 10 frames per sec (fps) while behavioral
% data is recorded at 30 fps. We want to align our data by downsampling the
% behavioral data to 10 fps. We do this by averaging all the behavioral
% data timepoints that occur during one Ca imaging frame. 

clear
clc

% Load behavior & Ca data
file = dir('*.csv'); % loads behavioral data
opts = detectImportOptions(file.name);
opts.DataLines = [8 Inf];
opts.VariableNamingRule = 'preserve';
behavior = readmatrix(file.name,opts);
load('ms.mat'); % loads output from Ca imaging analysis (called miniscope analysis)

behavior(:,1) = floor(behavior(:,1)*10) / 10;  % assumes time is 1st column

% Find which columns in behavioral data are binary data
binary = zeros(1,size(behavior,2)); % preallocates binary vector that will indicate whether column is binary
for c = 1:size(behavior,2)
    ind = intersect(find(behavior(:,c)~=0),find(behavior(:,c)~=1)); % finds whether columns contains anything except 0 or 1
    if isempty(ind) % if nothing other than 0 or 1, column is binary
        binary(c) = 1;
    end
end

time = 0:0.1:599.9; % assumes Ca imaging occurred 600 sec at 10 fps (will eventually make this flexible)
newbehavior = [time' NaN(length(time),size(behavior,2)-1)]; % preallocates new behavioral data

for t = 1:length(time)
    b = behavior(abs(behavior(:,1)-time(t))<0.001,:); % finds behavioral timepoints occuring w/in this frame
    if ~isempty(b) % if there are any (sometimes behavioral data is missing subsequent timepoints)
        for c = 2:size(behavior,2)
            if binary(c)
                newbehavior(t,c) = max(b(:,c)); % if column is binary, assigns a 1 if at least one 1 is present
            else
                newbehavior(t,c) = mean(b(:,c)); % averages rows if column isn't binary
            end
        end
    end
end

writematrix([newbehavior ms.Z],'Zcompiled.csv'); % writes new behavioral data and Z-scored traces to Excel
writematrix([newbehavior ms.S],'Scompiled.csv'); % writes new behavioral data and binarized events to Excel
