# Supplementary material for: Repetitive Grooming Behavior Following Aversive Stimulus Coincides with a Decrease in Anterior Hypothalamic Area Activity
Source: eNeuro. 2025 Jan 28;12(1):ENEURO.0417-24.2024. doi: 10.1523/ENEURO.0417-24.2024 (PMC11801231; doi:10.1523/ENEURO.0417-24.2024)
Supplement: Extended Data — Download Extended Data, ZIP file. [file eneuro-12-ENEURO.0417-24.2024-s003.zip › PeriEvent Scripts MATLAB/PeriEventCompiling.m]

%% Lydia Erbaugh 09/20/2021

clear
clc

compilecolumns = [1 5];  % columns in PeriEventCuration results to compile

files = dir('*.xlsx');

maxlength = 0;
empty = [];
names = strings(size(files,1),1);
for f = 1:size(files,1)

    data = readmatrix(files(f).name);
    maxlength = max([maxlength size(data,1)]);
    
    names(f) = files(f).name;
    
    if isempty(data)==1
        empty = [empty f];
    end
end

namesnum = zeros(size(files,1),1);
for n = 1:size(files,1)
    s = erase(names(n),'.xlsx');
    s = convertStringsToChars(s);
    s = s(end-1:end);
    s = regexprep(s,[' '],'');
    namesnum(n) = str2double(s);
end
[namesort,nameind] = sort(namesnum);

datacompiled = NaN(maxlength,size(files,1),length(compilecolumns));

for f = 1:size(files,1)
    
    data = readmatrix(files(f).name);
    
    if isempty(data)==0
        
        if max(compilecolumns) > size(data,2) 
            disp('compilecolumns exceeds # of columns');
            break
        end
        
        if size(data,1) < maxlength
            data = [data; NaN(maxlength-size(data,1),size(data,2))];
        end
        
        for i = 1:length(compilecolumns)
            datacompiled(:,f,i) = data(:,compilecolumns(i));
        end
    end
end

datacompiled = datacompiled(:,nameind,:);
% datacompiled(:,empty,:) = [];

for i = 1:length(compilecolumns)
    writematrix(datacompiled(:,:,i),'CompiledData.xlsx','Sheet',strcat('Col',num2str(compilecolumns(i))));
end
