# Supplementary material for: Repetitive Grooming Behavior Following Aversive Stimulus Coincides with a Decrease in Anterior Hypothalamic Area Activity
Source: eNeuro. 2025 Jan 28;12(1):ENEURO.0417-24.2024. doi: 10.1523/ENEURO.0417-24.2024 (PMC11801231; doi:10.1523/ENEURO.0417-24.2024)
Supplement: Extended Data — Download Extended Data, ZIP file. [file eneuro-12-ENEURO.0417-24.2024-s003.zip › PeriEvent Scripts MATLAB/PeriEventCompiling_annotated.m]

%% Lydia Erbaugh 09/20/2021
% Enables direct comparison of specific columns from PeriEventCuration
% results. For a specified column, will extract it from all files, then will write
% all of these beside each other in a new file. If multiple columns
% indicated, the new file will have a separate sheet for each.

clear
clc

compilecolumns = [1 3];  % user specified columns in PeriEventCuration results to compile

files = dir('*.xlsx'); % finds all PeriEventCuration results files

%% Lists which files are empty 
% May happen during PeriEventCuration if no indicator appears in indicator column
maxlength = 0; % will find the max # of rows a file has for later
empty = []; % will store indices of empty files here
names = strings(size(files,1),1); % preallocates list of file names
for f = 1:size(files,1)

    data = readmatrix(files(f).name);
    maxlength = max([maxlength size(data,1)]);
    
    names(f) = files(f).name;
    
    if isempty(data)==1
        empty = [empty f];  % notice the yellow warning here (see below)
    end
end

% Warning: the variable appears to change size on every loop iteration
% For explanation, go to https://riptutorial.com/matlab/example/21834/the-importance-of-preallocation
% Always preallocate when possible (when you know what size the variable will be)

%% Sorts files in ascending order
% The dir function returns files in random order, but in the compilation,
% we want the columns to be in order of the files. For this to work, files
% names must end with a space followed by a 1 or 2 digit number

namesnum = zeros(size(files,1),1); % preallocates list of #'s in the order that dir returned

% this section requires manipulation of data types, like strings and double
% to learn more, go to https://www.mathworks.com/help/matlab/data-types.html

for n = 1:size(files,1) 
    s = erase(names(n),'.xlsx'); % removes .xlsx from file name
    s = convertStringsToChars(s); % makes indexing possible
    s = s(end-1:end); % indexes the last 2 characters
    s = regexprep(s,[' '],''); % strips space off in case it was a 1 digit #
    namesnum(n) = str2double(s); % converts to a number
end
[namesort,nameind] = sort(namesnum);

%% Now for the actual compiling...

datacompiled = NaN(maxlength,size(files,1),length(compilecolumns)); % preallocates 3d array

for f = 1:size(files,1)
    
    data = readmatrix(files(f).name);
    
    if isempty(data)==0 % makes sure file isn't empty
        
        if max(compilecolumns) > size(data,2) % error catch - if user put an invalid column # in line 6
            disp('compilecolumns exceeds # of columns');
            break
        end
        
        % a file may have less rows if the indicator showed up too close to the end
        % if this is the case, we have to tack a NaN array onto the end so
        % it matches the preallocated size of the 'datacompiled' variable
        if size(data,1) < maxlength
            data = [data; NaN(maxlength-size(data,1),size(data,2))];
        end
        
        % extract desired columns and store in 'datacompiled' variable
        for i = 1:length(compilecolumns)
            datacompiled(:,f,i) = data(:,compilecolumns(i));
        end
    end
end

datacompiled = datacompiled(:,nameind,:); % sorts columns according to the order found in section 31-49
% datacompiled(:,empty,:) = [];
% if uncommented, the above line will remove NaN columns from datacompiled
% that were left because that file was empty
% currently commented so that we can see which files were empty 

% each 'sheet' of the datacompiled array corresponds to a different column specified in line 6
% these are each written onto a separate sheet in an Excel file
for i = 1:length(compilecolumns)
    writematrix(datacompiled(:,:,i),'CompiledData.xlsx','Sheet',strcat('Col',num2str(compilecolumns(i))));
end
