# Supplementary material for: Repetitive Grooming Behavior Following Aversive Stimulus Coincides with a Decrease in Anterior Hypothalamic Area Activity
Source: eNeuro. 2025 Jan 28;12(1):ENEURO.0417-24.2024. doi: 10.1523/ENEURO.0417-24.2024 (PMC11801231; doi:10.1523/ENEURO.0417-24.2024)
Supplement: Extended Data — Download Extended Data, ZIP file. [file eneuro-12-ENEURO.0417-24.2024-s003.zip › PeriEvent Scripts MATLAB/PeriEventCuration.m]

%% Lydia Erbaugh 09/14/2021

clear
clc

is_csv = false;  % is the data stored in csv (true) or xlsx (false)
resultsfolder = 'Curated';  % name of empty folder to store results
keepallcolumns = true;  % whether to keep all columns
keepcolumns = 1:12;  % specify columns if keepallcolumns = false
indicatorcol = 4;  % column containing extraction variable
indicator = 1;  % value around which extraction occurs
fps = 10;  % data points (rows) per second
begtime = -5;  % time to start extraction relative to event (negative indicates before event)
endtime = 10;  % time to end extraction relative to event
avgcells = true;  % whether to average events for each cell
noncellcolumns = 1:4;  % specify behavioral columns if avgcells = true

if is_csv 
    files = dir('*.csv');
else
    files = dir('*.xlsx');
end

for f = 1:size(files,1)

    data = readtable(files(f).name,'ReadVariableNames',true);
    header = data.Properties.VariableNames;
    data = table2array(data);
    
    filename = strcat(resultsfolder,'\',files(f).name);
    if is_csv
        filename = strcat(erase(filename,'.csv'),'.xlsx');
    end
    
    if keepallcolumns
        keepcolumns = 1:size(data,2);
    end
    
    if max(keepcolumns) > size(data,2) 
        disp('keepcolumns exceeds # of columns');
        break
    end
    if indicatorcol > size(data,2)
        disp('indicatorcol exceeds # of columns');
        break
    end
    
    ind = data(:,indicatorcol)==indicator;
    
    if sum(ind) > 0
        
        [labeledX, numRegions] = bwlabel(ind);
        props = regionprops(labeledX, 'Area', 'PixelList');
        
        if avgcells
            cellevents = zeros((endtime-begtime)*fps+1,length(keepcolumns)-length(noncellcolumns),size(props,1));
        end

        for i = 1:size(props,1)
            initind = props(i).PixelList(1,2);

            filler = 0;
            begind = initind + round(fps*begtime);
            if begind < 1
                begfiller = NaN(abs(begind)+1,1); filler = 1;
                begind = 1;
            end
            endind = initind + round(fps*endtime);
            if endind > size(data,1)
                endfiller = NaN(endind-size(data,1),1); filler = 2;
                endind = size(data,1);
            end

            newdata = data(begind:endind,keepcolumns);
            if filler == 1
                newdata = [repmat(begfiller,1,length(keepcolumns)); newdata];
            elseif filler == 2
                newdata = [newdata; repmat(endfiller,1,length(keepcolumns))];
            end
            
            writecell(header,filename,'Sheet',i);            
            writematrix(newdata,filename,'Sheet',i,'Range','A2');

            if avgcells
                newdata(:,noncellcolumns) = [];
                cellevents(:,:,i) = newdata;
            end
        end
        if avgcells
            avgcellevents = nanmean(cellevents,3);
            writematrix(avgcellevents,strcat(resultsfolder,'\CellAvgs.xlsx'),'Sheet',files(f).name);
        end
    else
        newdata = []; 
        writematrix(newdata,filename);
    end
end
