# Supplementary material for: Repetitive Grooming Behavior Following Aversive Stimulus Coincides with a Decrease in Anterior Hypothalamic Area Activity
Source: eNeuro. 2025 Jan 28;12(1):ENEURO.0417-24.2024. doi: 10.1523/ENEURO.0417-24.2024 (PMC11801231; doi:10.1523/ENEURO.0417-24.2024)
Supplement: Extended Data — Download Extended Data, ZIP file. [file eneuro-12-ENEURO.0417-24.2024-s003.zip › PeriEvent Scripts MATLAB/PeriEventCuration_annotated.m]

%% Lydia Erbaugh 09/14/2021
% Starts with a project folder containing csv or xlsx files. Each file
% contains data in which the rows are timepoints and columns are
% measurements. For each file, this script scans the specified indicator
% column to find each instance of the specified indicator. For each group
% of indicators, it extracts a window of rows around the initial row of an
% indicator "group" (successive appearances of the indicator). The script
% also extracts certain columns specified by the user. The extracted data
% is saved into the empty folder created by the user inside of the project 
% folder. It is saved as an Excel file under the same name as the original file. 

clear  % clears variables out of workspace - good practice (avoid accidentally using variables from past runs)
clc  % clears command window

is_csv = false;  % is the original data stored as csv (true) or xlsx (false)?
resultsfolder = 'Curated';  % name of empty folder to store results
keepcolumns = [6 7 9 10 11];  % columns to extract
indicatorcol = 5;  % column containing extraction variable
indicator = 1;  % value that indicates extraction
fps = 30;  % data points (rows) per second, also known as frames per second
begtime = -10;  % time (in seconds) to start extraction relative to indicator (negative indicates before event)
endtime = 20;  % time (in seconds) to end extraction relative to indicator

if is_csv  % are we looking for csv or xlsx files?
    files = dir('*.csv');  % find all csv files in working directory
else
    files = dir('*.xlsx');  % find all xlsx files in working directory
end

for f = 1:size(files,1)  % iterating through each file

    data = readmatrix(files(f).name);  % import data from file
   
    filename = strcat(resultsfolder,'\',files(f).name);  % name of file to save results  
    if is_csv  % want all results to be saved as xlsx
        filename = strcat(erase(filename,'.csv'),'.xlsx');
    end
    
    % Error checking
    if max(keepcolumns) > size(data,2)  % catches when the user says to extract a column that isn't present in the files
        disp('keepcolumns exceeds # of columns');  % display error message
        break  % stops code from proceeding
    end
    if indicatorcol > size(data,2)  % catches when the user uses an indicator column that isn't present in the file
        disp('indicatorcol exceeds # of columns');
        break
    end
    
    ind = data(:,indicatorcol)==indicator;  % Boolean vector showing where indicator shows up in the indicator column
    
    if sum(ind) > 0  % only does analysis when there is at least 1 indicator present in the column
        
        [labeledX, numRegions] = bwlabel(ind);  % finds indicator groups
        props = regionprops(labeledX, 'Area', 'PixelList');

        for i = 1:size(props,1)  % iterates through indicator groups
            
            initind = props(i).PixelList(1,2);  % finds index of initial indicator in a group
            filler = 0;  % will catch when user-specified window extends before or after available recording
            
            begind = initind + round(fps*begtime);  % row index to start extracting
            if begind < 1  % catches if beginning row index starts before available recording
                begfiller = NaN(abs(begind)+1,1); filler = 1;  % makes a note of the "error" for later
                begind = 1;  % resets beginning index 
            end
            
            endind = initind + round(fps*endtime);  % end index to stop extracting
            if endind > size(data,1)  % catches if end row index ends after available recording
                endfiller = NaN(size(data,1)-endind,1); filler = 2;  % makes a note of the "error" for later
                endind = size(data,1);  % resets end index
            end

            newdata = data(begind:endind,keepcolumns);  % extracts desired columns and window of rows
            
            % If window started before recording (filler=1), adds empty
            % rows to the beginning. If window ended after recording
            % (filler=2), adds empty rows to the end. This way, all files
            % will have the initial indicator (time=0) aligned
            if filler == 1
                newdata = [repmat(begfiller,1,length(keepcolumns)); newdata];
            elseif filler == 2
                newdata = [newdata; repmat(endfiller,1,length(keepcolumns))];
            end
            
            % Write extracted data to Excel file. If there were multiple
            % indicator groups, extracted data will be written on a
            % separate Excel sheet for each group.
            writematrix(newdata,filename,'Sheet',i);
            
        end
    else
        
        % If there were no occurances of the indicator, creates a blank
        % Excel file in the results.
        newdata = []; 
        writematrix(newdata,filename);
        
    end
end
