# Supplementary material for: Repetitive Grooming Behavior Following Aversive Stimulus Coincides with a Decrease in Anterior Hypothalamic Area Activity
Source: eNeuro. 2025 Jan 28;12(1):ENEURO.0417-24.2024. doi: 10.1523/ENEURO.0417-24.2024 (PMC11801231; doi:10.1523/ENEURO.0417-24.2024)
Supplement: Extended Data — Download Extended Data, ZIP file. [file eneuro-12-ENEURO.0417-24.2024-s003.zip › PeriEvent Scripts MATLAB/README.txt]

Lydia Erbaugh 10/18/2021

PeriEventAlignment.m
Purpose: aligns behavior and Ca imaging data with different frame rates
- Averages the behavior data that occurs within each Ca imaging frame 
- Aligned behavior and Z/S traces are saved into Z/Scompiled.csv in the session folder
Instructions:
- In Matlab, open the script and specify the Ca imaging frame rate in Cafps
- Navigate to the session folder, which must contain:
  - ms file from Miniscope Analysis
  - csv file of behavior data 
- Run the script (if presented with a notification about Matlab path, select "Add to path")
Requirements:
- Behavior data must be the only csv file in the session folder
- ms data must be the only mat file in the session folder
- Time must be the 1st column of the behavior data

PeriEventCuration.m 
Purpose: extracts a window of rows from specified columns of all csv or xlsx files in a folder
- Around each bout of the indicator in the indicator column, a user-specified window of rows is extracted  
  - The extracted data is saved into an xlsx file in the specified results folder
  - If the indicator appears in multiple bouts, each window is saved into a separate xlsx sheet
- If desired, averages specified columns from multiple bouts and saves into separate xlsx file
Instructions:
- In Matlab, open the script and modify the user specifications at the top
- Navigate to the project folder
- Run the script (if presented with a notification about Matlab path, select "Add to path")
Requirements:
- Project folder must contain an empty folder in which to save the results

PeriEventCompiling.m
Purpose: compiles user-specified columns from all xlsx files into a single spreadsheet
- CompiledData.xlsx will appear in the project folder
- Each sheet contains all instances of a column in order of the files they came from
Instructions:
- Ensure that all csv file names contain a 1 or 2 digit number at the end preceded by a space
- In Matlab, open the script and modify the user specifications at the top
- Navigate to the project folder
- Run the script (if presented with a notification about Matlab path, select "Add to path")
